# Supplementary material for: Monolayer SnI2: An Excellent p-Type Thermoelectric Material with Ultralow Lattice Thermal Conductivity
Source: Materials (Basel). 2022 Apr 26;15(9):3147. doi: 10.3390/ma15093147 (PMC9101867; doi:10.3390/ma15093147)
Supplement: Supplementary file 1 [file materials-15-03147-s001.zip]

Archive with 1 entries (1 files):
- materials-1664144-supplementary.pdf
